# Supplementary material for: The Cause of Death of a Child in the 18th Century Solved by Bone Microbiome Typing Using Laser Microdissection and Next Generation Sequencing
Source: Int J Mol Sci. 2017 Jan 6;18(1):109. doi: 10.3390/ijms18010109 (PMC5297743; doi:10.3390/ijms18010109)
Supplement: Supplementary file 1 [file ijms-18-00109-s001.zip]

Archive with 3 entries (2 files):
- ijms-161108-Supplementary Materials/
- ijms-161108-Supplementary Materials/ijms-161108-supplementary figures.pdf
- ijms-161108-Supplementary Materials/Supplementary File 1.pdf
